# Supplementary material for: Two new species of Alseodaphnopsis (Lauraceae) from southwestern China and northern Myanmar: evidence from morphological and molecular analyses
Source: PhytoKeys. 2020 Jan 10;138:27–39. doi: 10.3897/phytokeys.138.38569 (PMC6969018; doi:10.3897/phytokeys.138.38569)
Supplement: XML Treatment for Alseodaphnopsis maguanensis [file phytokeys.138.38569-treatment1.xml]

<!DOCTYPE tp:taxon-treatment
  PUBLIC "-//TaxonX//DTD Taxonomic Treatment Publishing DTD v0 20100105//EN" "tax-treatment-NSO.dtd">
<tp:taxon-treatment xmlns:tp="http://www.plazi.org/taxpub"><tp:treatment-meta><kwd-group><label>Taxon classification</label><kwd><named-content xmlns:xlink="http://www.w3.org/1999/xlink" content-type="kingdom">Plantae</named-content></kwd><kwd><named-content xmlns:xlink="http://www.w3.org/1999/xlink" content-type="order">Laurales</named-content></kwd><kwd><named-content xmlns:xlink="http://www.w3.org/1999/xlink" content-type="family">Lauraceae</named-content></kwd></kwd-group><mixed-citation publication-type="journal"><person-group><name><surname>Li</surname><given-names>Lang</given-names></name><name><surname>Tan</surname><given-names>Yun-Hong</given-names></name><name><surname>Meng</surname><given-names>Hong-Hu</given-names></name><name><surname>Ma</surname><given-names>Hui</given-names></name><name><surname>Li</surname><given-names>Jie</given-names></name></person-group><article-title>Two new species of <italic><tp:taxon-name><tp:taxon-name-part taxon-name-part-type="genus" reg="Alseodaphnopsis">Alseodaphnopsis</tp:taxon-name-part></tp:taxon-name></italic> (<tp:taxon-name><tp:taxon-name-part taxon-name-part-type="family">Lauraceae</tp:taxon-name-part></tp:taxon-name>) from southwestern China and northern Myanmar: evidence from morphological and molecular analyses</article-title><source>PhytoKeys</source><day>10</day><month>1</month><year>2020</year><volume>138</volume><fpage>27</fpage><lpage>39</lpage><pub-id pub-id-type="doi">10.3897/phytokeys.138.38569</pub-id></mixed-citation></tp:treatment-meta><tp:nomenclature><tp:taxon-name><object-id xmlns:xlink="http://www.w3.org/1999/xlink" content-type="arpha" xlink:type="simple">75F2471E-A750-56E8-891A-956A9D2B24E9</object-id>
              <tp:taxon-name-part taxon-name-part-type="genus" reg="Alseodaphnopsis">Alseodaphnopsis</tp:taxon-name-part>
              <tp:taxon-name-part taxon-name-part-type="species" reg="maguanensis">maguanensis</tp:taxon-name-part>
              <object-id xmlns:xlink="http://www.w3.org/1999/xlink" content-type="ipni" xlink:type="simple">urn:lsid:ipni.org:names:77204194-1</object-id>
            </tp:taxon-name><tp:taxon-authority>L.Li &amp; J.Li</tp:taxon-authority><tp:taxon-status xmlns:xlink="http://www.w3.org/1999/xlink" xlink:type="simple">sp. nov.</tp:taxon-status><xref ref-type="fig" rid="F2">Figs 2</xref><xref ref-type="fig" rid="F3">, 3</xref></tp:nomenclature><tp:treatment-sec sec-type="diagnosis" id="SECID0EWSAG"><title>Diagnosis.</title><p><italic><tp:taxon-name><tp:taxon-name-part taxon-name-part-type="genus" reg="Alseodaphnopsis">Alseodaphnopsis</tp:taxon-name-part> <tp:taxon-name-part taxon-name-part-type="species" reg="maguanensis">maguanensis</tp:taxon-name-part></tp:taxon-name></italic> is morphologically similar and phylogenetically closely related to <italic><tp:taxon-name><tp:taxon-name-part taxon-name-part-type="genus" reg="Alseodaphnopsis">A.</tp:taxon-name-part> <tp:taxon-name-part taxon-name-part-type="species" reg="rugosa">rugosa</tp:taxon-name-part></tp:taxon-name></italic>, but can be distinguished by its much larger fruit (4–5 × 5–6 cm vs. ca. 2.5 × 3 cm), mature fruit color (brown vs. deep purple or black) and different fruiting phenology.</p></tp:treatment-sec><tp:treatment-sec sec-type="material" id="SECID0ESTAG"><title>Type.</title><p>China. Yunnan Province: Maguan County, Houcao, Gulinqing Provincial Natural Reserve, in tropical montane forest, 800 m a.s.l., 14 May 2016, flowering, Lang Li et al., <italic>GLQ26</italic> (holotype: HITBC!).</p></tp:treatment-sec><tp:treatment-sec sec-type="description" id="SECID0E1TAG"><title>Description.</title><p>Trees evergreen, up to 20 m tall. Branchlets terete, 3–6 mm in diameter, grayish, glabrous, wrinkled, with lenticels and leaf scars. Terminal buds glabrous. Leaves clustered at apex of branchlet, alternate or subverticillate; petiole robust, 2–3 mm thick, 1.5–2.5 cm long, concave-convex; leaf blade green adaxially, glaucous abaxially when young but green or pale green when mature, oblong-obovate or oblong-oblanceolate, 12–32 × 3.5–9 cm, leathery, glabrous on both surfaces, midrib conspicuously elevated abaxially, impressed adaxially, lateral veins 8–12 pairs, veins and veinlets conspicuous, reticulate, elevated on both surfaces when dry, base cuneate, apex shortly acuminate. Panicles subterminal, clustered at apex of branchlet, 15–20 cm, many-flowered; peduncle 4.5–10 cm, glabrous. Pedicels slender, 5–8 mm, glabrous. Perianth lobes 6, glabrous outside, white pubescent inside, outer ones broadly ovate, ca. 2 × 1.5 mm, acute, inner ones broadly ovate, ca. 2.5 × 2 mm, acute, all deciduous when in fruit. Fertile stamens 9, ca. 2 mm in 1<sup>st</sup> and 2<sup>nd</sup> whorls, ca. 2.2 mm in 3<sup>rd</sup> whorl; filaments villous, almost as long as anthers in 1<sup>st</sup> and 2<sup>nd</sup> whorls, slightly longer than anthers in 3<sup>rd</sup> whorl, those of 3<sup>rd</sup> whorl each with 2 shortly stalked orbicular-cordate glands, others glandless; anthers of 1<sup>st</sup> and 2<sup>nd</sup> whorls ovate, with 2 upper smaller cells and 2 lower large cells, cells all introrse, anthers of 3<sup>rd</sup> whorl elliptic, with 4 extrorse cells. Staminodes conspicuous, ca. 1.5 mm, sagittate, stalked. Ovary ovoid, ca. 1.2 mm, glabrous, attenuate into a ca. 0.8 mm long style; stigma discoid, inconspicuous. Infructescence subterminal, 10–18 cm, robust, glabrous, with only one well-developed fruit. Fruit large, oblate, 4–5 × 5–6 cm, immature fruit green, brown when mature, fruit stalk robust, 3–4 mm in diameter, apex dilated, 5–10 mm in diameter, sometimes nearly cylindric, fleshy and warty when fresh.</p><fig id="F2" position="float" orientation="portrait"><object-id xmlns:xlink="http://www.w3.org/1999/xlink" content-type="doi" xlink:type="simple">10.3897/phytokeys.138.38569.figure2</object-id><object-id xmlns:xlink="http://www.w3.org/1999/xlink" content-type="arpha" xlink:type="simple">46AA533B-6BC9-573D-AA99-43979F0056BA</object-id><label>Figure 2.</label><caption><p><italic><tp:taxon-name><tp:taxon-name-part taxon-name-part-type="genus" reg="Alseodaphnopsis">Alseodaphnopsis</tp:taxon-name-part> <tp:taxon-name-part taxon-name-part-type="species" reg="maguanensis">maguanensis</tp:taxon-name-part></tp:taxon-name></italic><bold>A</bold> habitat <bold>B</bold> branchlet with inflorescences <bold>C</bold> branchlet with mature fruit, immature fruit. Photographed by Lang Li.</p></caption><graphic xmlns:xlink="http://www.w3.org/1999/xlink" xlink:href="phytokeys-138-027-g002.jpg" position="float" orientation="portrait" xlink:type="simple" id="oo_370493.jpg"><uri content-type="original_file" xlink:type="simple">https://binary.pensoft.net/fig/370493</uri></graphic></fig><fig id="F3" position="float" orientation="portrait"><object-id xmlns:xlink="http://www.w3.org/1999/xlink" content-type="doi" xlink:type="simple">10.3897/phytokeys.138.38569.figure3</object-id><object-id xmlns:xlink="http://www.w3.org/1999/xlink" content-type="arpha" xlink:type="simple">2AB9188C-F05E-5B1B-B8BC-0A966C8D049E</object-id><label>Figure 3.</label><caption><p><italic><tp:taxon-name><tp:taxon-name-part taxon-name-part-type="genus" reg="Alseodaphnopsis">Alseodaphnopsis</tp:taxon-name-part> <tp:taxon-name-part taxon-name-part-type="species" reg="maguanensis">maguanensis</tp:taxon-name-part></tp:taxon-name></italic><bold>A</bold> outer perianth lobe (inside view) <bold>B</bold> inner perianth lobe (inside view) <bold>C</bold> third whorl stamen <bold>D</bold> pistil <bold>E</bold> flowering branch <bold>F</bold> second whorl stamen <bold>G</bold> staminode <bold>H</bold> first whorl stamen <bold>I</bold> flower (lateral view). Illustration by Ling Wang from <xref ref-type="bibr" rid="B9">Mo et al. (2017b)</xref>.</p></caption><graphic xmlns:xlink="http://www.w3.org/1999/xlink" xlink:href="phytokeys-138-027-g003.jpg" position="float" orientation="portrait" xlink:type="simple" id="oo_370494.jpg"><uri content-type="original_file" xlink:type="simple">https://binary.pensoft.net/fig/370494</uri></graphic></fig></tp:treatment-sec><tp:treatment-sec sec-type="phenology" id="SECID0EAXAG"><title>Phenology.</title><p>Flowering from May to June and fruiting from July to September.</p></tp:treatment-sec><tp:treatment-sec sec-type="etymology" id="SECID0EFXAG"><title>Etymology.</title><p>The species is named after the type locality, Maguan County, in Yunnan Province, China.</p></tp:treatment-sec><tp:treatment-sec sec-type="distribution" id="SECID0EKXAG"><title>Distribution and habitat.</title><p>Currently known only from the type locality in Maguan, Yunnan Province, southwestern China. Tropical montane forests in valleys; ca. 800m.</p></tp:treatment-sec><tp:treatment-sec sec-type="Preliminary conservation status" id="SECID0EPXAG"><title>Preliminary conservation status.</title><p>Currently, <italic><tp:taxon-name><tp:taxon-name-part taxon-name-part-type="genus" reg="Alseodaphnopsis">A.</tp:taxon-name-part> <tp:taxon-name-part taxon-name-part-type="species" reg="maguanensis">maguanensis</tp:taxon-name-part></tp:taxon-name></italic> is only known from Maguan (Yunnan Province, China) with two populations, which are all located in a small natural reserve (ca. 71 km<sup>2</sup>), each population with less than 50 mature individuals (seedlings can be found near the mature individuals), and no other occurrence in adjacent regions of SE Yunnan and N Vietnam. Thus, the preliminary conservation status for <italic><tp:taxon-name><tp:taxon-name-part taxon-name-part-type="genus" reg="Alseodaphnopsis">A.</tp:taxon-name-part> <tp:taxon-name-part taxon-name-part-type="species" reg="maguanensis">maguanensis</tp:taxon-name-part></tp:taxon-name></italic> is suggested as critically endangered (CR C2a(i)) according to the IUCN Red List Categories and Criteria (<xref ref-type="bibr" rid="B3">IUCN 2012</xref>).</p></tp:treatment-sec><tp:treatment-sec sec-type="Additional specimen examined (paratype)" id="SECID0ERYAG"><title>Additional specimen examined (paratype).</title><p>China. Yunnan Province: Maguan County, Shangba, Gulinqing Provincial Natural Reserve, in tropical montane forest, 800 m a.s.l., 28 August 2016, fruiting, Lang Li et al., <italic>2016033</italic> (HITBC!).</p></tp:treatment-sec><ref-list><ref id="B9"><mixed-citation xmlns:xlink="http://www.w3.org/1999/xlink" xlink:type="simple"><person-group><name name-style="western"><surname>Mo</surname><given-names>YQ</given-names></name><name name-style="western"><surname>Li</surname><given-names>L</given-names></name><name name-style="western"><surname>Zhang</surname><given-names>JG</given-names></name><name name-style="western"><surname>Li</surname><given-names>HW</given-names></name><name name-style="western"><surname>Li</surname><given-names>J</given-names></name></person-group> (<year>2017b</year>) <article-title>Discovery of <tp:taxon-name><tp:taxon-name-part taxon-name-part-type="genus">Alseodaphne</tp:taxon-name-part></tp:taxon-name><tp:taxon-name><tp:taxon-name-part taxon-name-part-type="genus"/><tp:taxon-name-part taxon-name-part-type="species">rugosa</tp:taxon-name-part></tp:taxon-name> Merr. Et Chun (<tp:taxon-name><tp:taxon-name-part taxon-name-part-type="family">Lauraceae</tp:taxon-name-part></tp:taxon-name>) in SE Yunnan, China and its biogeographical significance.</article-title><source>Guihaia</source><volume>37</volume>(<issue>7</issue>): <fpage>912</fpage>–<lpage>920</lpage>. <ext-link xlink:type="simple" ext-link-type="doi" xlink:href="10.11931/guihaia.gxzw201609034">https://doi.org/10.11931/guihaia.gxzw201609034</ext-link></mixed-citation></ref><ref id="B3"><mixed-citation xmlns:xlink="http://www.w3.org/1999/xlink" xlink:type="simple"><institution xlink:type="simple">IUCN</institution> (<year>2012</year>) IUCN Red List Categories and Criteria, Version 3.1 (2<sup>nd</sup> edn). Gland and Cambridge, 32 pp.</mixed-citation></ref></ref-list></tp:taxon-treatment>
