# Supplementary material for: Two new species of Alseodaphnopsis (Lauraceae) from southwestern China and northern Myanmar: evidence from morphological and molecular analyses
Source: PhytoKeys. 2020 Jan 10;138:27–39. doi: 10.3897/phytokeys.138.38569 (PMC6969018; doi:10.3897/phytokeys.138.38569)
Supplement: XML Treatment for Alseodaphnopsis putaoensis [file phytokeys.138.38569-treatment2.xml]

<!DOCTYPE tp:taxon-treatment
  PUBLIC "-//TaxonX//DTD Taxonomic Treatment Publishing DTD v0 20100105//EN" "tax-treatment-NSO.dtd">
<tp:taxon-treatment xmlns:tp="http://www.plazi.org/taxpub"><tp:treatment-meta><kwd-group><label>Taxon classification</label><kwd><named-content xmlns:xlink="http://www.w3.org/1999/xlink" content-type="kingdom">Plantae</named-content></kwd><kwd><named-content xmlns:xlink="http://www.w3.org/1999/xlink" content-type="order">Laurales</named-content></kwd><kwd><named-content xmlns:xlink="http://www.w3.org/1999/xlink" content-type="family">Lauraceae</named-content></kwd></kwd-group><mixed-citation publication-type="journal"><person-group><name><surname>Li</surname><given-names>Lang</given-names></name><name><surname>Tan</surname><given-names>Yun-Hong</given-names></name><name><surname>Meng</surname><given-names>Hong-Hu</given-names></name><name><surname>Ma</surname><given-names>Hui</given-names></name><name><surname>Li</surname><given-names>Jie</given-names></name></person-group><article-title>Two new species of <italic><tp:taxon-name><tp:taxon-name-part taxon-name-part-type="genus" reg="Alseodaphnopsis">Alseodaphnopsis</tp:taxon-name-part></tp:taxon-name></italic> (<tp:taxon-name><tp:taxon-name-part taxon-name-part-type="family">Lauraceae</tp:taxon-name-part></tp:taxon-name>) from southwestern China and northern Myanmar: evidence from morphological and molecular analyses</article-title><source>PhytoKeys</source><day>10</day><month>1</month><year>2020</year><volume>138</volume><fpage>27</fpage><lpage>39</lpage><pub-id pub-id-type="doi">10.3897/phytokeys.138.38569</pub-id></mixed-citation></tp:treatment-meta><tp:nomenclature><tp:taxon-name><object-id xmlns:xlink="http://www.w3.org/1999/xlink" content-type="arpha" xlink:type="simple">6101EB74-3CB3-5E3E-9C96-123DB06F3D27</object-id>
              <tp:taxon-name-part taxon-name-part-type="genus" reg="Alseodaphnopsis">Alseodaphnopsis</tp:taxon-name-part>
              <tp:taxon-name-part taxon-name-part-type="species" reg="putaoensis">putaoensis</tp:taxon-name-part>
              <object-id xmlns:xlink="http://www.w3.org/1999/xlink" content-type="ipni" xlink:type="simple">urn:lsid:ipni.org:names:77204195-1</object-id>
            </tp:taxon-name><tp:taxon-authority>L.Li, Y.H.Tan &amp; J.Li</tp:taxon-authority><tp:taxon-status xmlns:xlink="http://www.w3.org/1999/xlink" xlink:type="simple">sp. nov.</tp:taxon-status><xref ref-type="fig" rid="F4">Fig. 4</xref></tp:nomenclature><tp:treatment-sec sec-type="diagnosis" id="SECID0EG1AG"><title>Diagnosis.</title><p><italic><tp:taxon-name><tp:taxon-name-part taxon-name-part-type="genus" reg="Alseodaphnopsis">Alseodaphnopsis</tp:taxon-name-part> <tp:taxon-name-part taxon-name-part-type="species" reg="putaoensis">putaoensis</tp:taxon-name-part></tp:taxon-name></italic> is morphologically similar to <italic><tp:taxon-name><tp:taxon-name-part taxon-name-part-type="genus" reg="Alseodaphnopsis">A.</tp:taxon-name-part> <tp:taxon-name-part taxon-name-part-type="species" reg="rugosa">rugosa</tp:taxon-name-part></tp:taxon-name></italic>, but phylogenetically closely related to <italic><tp:taxon-name><tp:taxon-name-part taxon-name-part-type="genus" reg="Alseodaphnopsis">A.</tp:taxon-name-part> <tp:taxon-name-part taxon-name-part-type="species" reg="hainanensis">hainanensis</tp:taxon-name-part></tp:taxon-name></italic>. It can be distinguished from them by its fruit stalk characters (apex slightly dilated, not fleshy, red and warty when fresh vs. apex dilated, nearly cylindric, fleshy, red and warty when fresh), much larger fruit (6–6.5 × 7–10 cm vs. ca. 2.5 × 3 cm and 1.2–2 cm), mature fruit color (brown vs. deep purple or black) and different fruiting phenology.</p></tp:treatment-sec><tp:treatment-sec sec-type="material" id="SECID0EN2AG"><title>Type.</title><p>Myanmar. Kachin State: Putao County, on the way from Masabu to Namti, in tropical montane forest, 1000 m a.s.l., 13 May 2017, fruiting, Lang Li &amp; Hui Ma <italic>MM271</italic> (holotype: HITBC!).</p></tp:treatment-sec><tp:treatment-sec sec-type="description" id="SECID0E22AG"><title>Description.</title><p>Trees evergreen, up to 15 m tall. Branchlets terete, robust, 7–10 mm in diameter, brownish or dark brown, glabrous, wrinkled, with lenticels and leaf scars. Terminal buds glabrous. Leaves clustered at apex of branchlet, subverticillate; petiole robust, 2–3 mm thick, 2.5–4.5 cm long, concave-convex; leaf blade green adaxially, glaucous abaxially, oblong-obovate or oblong-oblanceolate, 18–35 × 6–9 cm, leathery, glabrous on both surfaces, midrib conspicuously elevated abaxially, impressed adaxially, lateral veins 8–12 pairs, veins and veinlets conspicuous, reticulate, elevated on both surfaces when dry, base cuneate, apex shortly acuminate. Flowers unknown. Infructescence subterminal, 8–10 cm, robust, glabrous, with only one well-developed fruit. Fruit large, oblate, 6–6.5 × 7–10 cm, immature fruit green, brown when mature, fruit stalk robust, 3–4 mm in diameter, apex slightly dilated, 5–6 mm in diameter.</p><fig id="F4" position="float" orientation="portrait"><object-id xmlns:xlink="http://www.w3.org/1999/xlink" content-type="doi" xlink:type="simple">10.3897/phytokeys.138.38569.figure4</object-id><object-id xmlns:xlink="http://www.w3.org/1999/xlink" content-type="arpha" xlink:type="simple">90E72A1C-49C5-50C1-A0B2-D3742E6E50CD</object-id><label>Figure 4.</label><caption><p><italic><tp:taxon-name><tp:taxon-name-part taxon-name-part-type="genus" reg="Alseodaphnopsis">Alseodaphnopsis</tp:taxon-name-part> <tp:taxon-name-part taxon-name-part-type="species" reg="putaoensis">putaoensis</tp:taxon-name-part></tp:taxon-name></italic><bold>A</bold> habitat <bold>B</bold> branchlet with immature fruit <bold>C</bold> branchlet with immature fruit, immature and mature fruits. Photographed by Lang Li.</p></caption><graphic xmlns:xlink="http://www.w3.org/1999/xlink" xlink:href="phytokeys-138-027-g004.jpg" position="float" orientation="portrait" xlink:type="simple" id="oo_370495.jpg"><uri content-type="original_file" xlink:type="simple">https://binary.pensoft.net/fig/370495</uri></graphic></fig></tp:treatment-sec><tp:treatment-sec sec-type="phenology" id="SECID0E53AG"><title>Phenology.</title><p>Individuals with immature or mature fruits have been collected in May, fruiting may be from April to June.</p></tp:treatment-sec><tp:treatment-sec sec-type="etymology" id="SECID0ED4AG"><title>Etymology.</title><p>The species is named after the type locality, Putao County, in Kachin State, Myanmar.</p></tp:treatment-sec><tp:treatment-sec sec-type="distribution" id="SECID0EP4AG"><title>Distribution and habitat.</title><p>Currently known only from the type locality in Putao, Kachin State, northern Myanmar. Tropical montane forests on mountain slopes or in valleys; 600–1400m.</p></tp:treatment-sec><tp:treatment-sec sec-type="Preliminary conservation status" id="SECID0E24AG"><title>Preliminary conservation status.</title><p>During the field survey in Putao (Kachin State, Myanmar), several populations of <italic><tp:taxon-name><tp:taxon-name-part taxon-name-part-type="genus" reg="Alseodaphnopsis">A.</tp:taxon-name-part> <tp:taxon-name-part taxon-name-part-type="species" reg="putaoensis">putaoensis</tp:taxon-name-part></tp:taxon-name></italic> were found and at least two of them with more than 50 mature individuals (seedlings could be found near the mature individuals) each. In future field surveys, potential populations and more individuals are expected to be found in Putao and adjacent regions. Currently, some localities of <italic><tp:taxon-name><tp:taxon-name-part taxon-name-part-type="genus" reg="Alseodaphnopsis">A.</tp:taxon-name-part> <tp:taxon-name-part taxon-name-part-type="species" reg="putaoensis">putaoensis</tp:taxon-name-part></tp:taxon-name></italic> have not been legally protected. The habitat fragmentation, as well as ongoing road construction and continuous logging, are threatening its survival. Thus, the preliminary conservation status for <italic><tp:taxon-name><tp:taxon-name-part taxon-name-part-type="genus" reg="Alseodaphnopsis">A.</tp:taxon-name-part> <tp:taxon-name-part taxon-name-part-type="species" reg="putaoensis">putaoensis</tp:taxon-name-part></tp:taxon-name></italic> is suggested as vulnerable (VU C12a(i)) according to the IUCN Red List Categories and Criteria (<xref ref-type="bibr" rid="B3">IUCN 2012</xref>).</p></tp:treatment-sec><tp:treatment-sec sec-type="Additional specimen examined (paratype)" id="SECID0EM6AG"><title>Additional specimen examined (paratype).</title><p>Myanmar. Kachin State: Putao County, on the way from Masabu to Namti, in tropical montane forest, 900 m a.s.l., 13 May 2017, fruiting, Lang Li &amp; Hui Ma <italic>MM254</italic> (HITBC!).</p></tp:treatment-sec><ref-list><ref id="B3"><mixed-citation xmlns:xlink="http://www.w3.org/1999/xlink" xlink:type="simple"><institution xlink:type="simple">IUCN</institution> (<year>2012</year>) IUCN Red List Categories and Criteria, Version 3.1 (2<sup>nd</sup> edn). Gland and Cambridge, 32 pp.</mixed-citation></ref></ref-list></tp:taxon-treatment>
